# Supplementary material for: Social Isolation and Loneliness among Near-Centenarians and Centenarians: Results from the Fordham Centenarian Study
Source: Int J Environ Res Public Health. 2022 May 13;19(10):5940. doi: 10.3390/ijerph19105940 (PMC9141482; doi:10.3390/ijerph19105940)
Supplement: Supplementary file 1 [file ijerph-19-05940-s001.zip]

Archive with 1 entries (1 files):
- ijerph-1633097-supplementary.pdf
